# Supplementary material for: Five new species of the armored scale genus Andaspis MacGillivray (Hemiptera, Coccomorpha, Diaspididae) from New Caledonia
Source: Zookeys. 2017 Aug 22;(693):17–31. doi: 10.3897/zookeys.693.13074 (PMC5672737; doi:10.3897/zookeys.693.13074)
Supplement: XML Treatment for Andaspis [file zookeys.693.13074-treatment1.xml]

<!DOCTYPE tp:taxon-treatment
  PUBLIC "-//TaxonX//DTD Taxonomic Treatment Publishing DTD v0 20100105//EN" "tax-treatment-NSO.dtd">
<tp:taxon-treatment xmlns:tp="http://www.plazi.org/taxpub"><tp:treatment-meta><kwd-group><label>Taxon classification</label><kwd><named-content xmlns:xlink="http://www.w3.org/1999/xlink" content-type="kingdom">Animalia</named-content></kwd><kwd><named-content xmlns:xlink="http://www.w3.org/1999/xlink" content-type="order">Hemiptera</named-content></kwd><kwd><named-content xmlns:xlink="http://www.w3.org/1999/xlink" content-type="family">Diaspididae</named-content></kwd></kwd-group><mixed-citation publication-type="journal"><person-group><name><surname>Hamilton</surname><given-names>Fredericka B.</given-names></name><name><surname>Williams</surname><given-names>Douglas J.</given-names></name><name><surname>Hardy</surname><given-names>Nate B.</given-names></name></person-group><article-title>Five new species of the armored scale genus <italic><tp:taxon-name><tp:taxon-name-part taxon-name-part-type="genus" reg="Andaspis">Andaspis</tp:taxon-name-part></tp:taxon-name></italic> MacGillivray (<tp:taxon-name><tp:taxon-name-part taxon-name-part-type="order">Hemiptera</tp:taxon-name-part></tp:taxon-name>, <tp:taxon-name><tp:taxon-name-part taxon-name-part-type="above-genus">Coccomorpha</tp:taxon-name-part></tp:taxon-name>, <tp:taxon-name><tp:taxon-name-part taxon-name-part-type="family">Diaspididae</tp:taxon-name-part></tp:taxon-name>) from New Caledonia</article-title><source>Zookeys</source><day>22</day><month>8</month><year>2017</year><volume>2017</volume><issue>693</issue><fpage>17</fpage><lpage>31</lpage><pub-id pub-id-type="doi">10.3897/zookeys.693.13074</pub-id></mixed-citation></tp:treatment-meta><tp:nomenclature><tp:taxon-name>
            <tp:taxon-name-part taxon-name-part-type="genus" reg="Andaspis">Andaspis</tp:taxon-name-part>
          </tp:taxon-name><tp:taxon-authority>MacGillivray, 1921</tp:taxon-authority><tp:nomenclature-citation-list><tp:nomenclature-citation><tp:taxon-name>
                <tp:taxon-name-part taxon-name-part-type="genus" reg="Andaspis">Andaspis</tp:taxon-name-part>
              </tp:taxon-name><comment>MacGillivray, 1921: 275; <xref ref-type="bibr" rid="B12">Rao and Ferris 1952</xref>: 17; <xref ref-type="bibr" rid="B15">Williams 1963</xref>: 13; <xref ref-type="bibr" rid="B14">Takagi 1970</xref>: 20; <xref ref-type="bibr" rid="B16">Williams and Watson 1988</xref>: 27.</comment></tp:nomenclature-citation></tp:nomenclature-citation-list></tp:nomenclature><tp:treatment-sec sec-type="type species" id="SECID0E4IAC"><title>Type species.</title><p>
            <tp:taxon-name><tp:taxon-name-part taxon-name-part-type="genus" reg="Mytilaspis">Mytilaspis</tp:taxon-name-part> <tp:taxon-name-part taxon-name-part-type="species" reg="flava">flava</tp:taxon-name-part> <tp:taxon-name-part taxon-name-part-type="infraspecific-rank">var.</tp:taxon-name-part> <tp:taxon-name-part taxon-name-part-type="variety" reg="hawaiiensis">hawaiiensis</tp:taxon-name-part></tp:taxon-name> Maskell, 1895, by original designation</p></tp:treatment-sec><tp:treatment-sec sec-type="Generic diagnosis" id="SECID0EUJAC"><title>Generic diagnosis.</title><p>Body shape of adult female variable: oblong, fusiform, obovate, or oval. Antennae with 2 or more setae. Prominent median lobes with short inner edges, long outer margins, and conspicuous scleroses and paraphyses. A pair of small gland spines between lobes. Second lobes greatly reduced or absent and 4–6 marginal macroducts present on each side of pygidium. Anal opening in anterior portion of pygidium or near apex. Vulva either without perivulvar pores or surrounded by three or five groups of them (<xref ref-type="bibr" rid="B13">Takagi and Kawai 1966</xref>, <xref ref-type="bibr" rid="B14">Takagi 1970</xref>, <xref ref-type="bibr" rid="B16">Williams and Watson 1988</xref>).</p></tp:treatment-sec><ref-list><ref id="B12"><mixed-citation xmlns:xlink="http://www.w3.org/1999/xlink" xlink:type="simple">
          <person-group><name name-style="western"><surname>Rao</surname><given-names>VP</given-names></name><name name-style="western"><surname>Ferris</surname><given-names>GF</given-names></name></person-group> (<year>1952</year>) <article-title>The Genus <italic><tp:taxon-name><tp:taxon-name-part taxon-name-part-type="genus">Andaspis</tp:taxon-name-part></tp:taxon-name></italic> MacGillivray (<tp:taxon-name><tp:taxon-name-part taxon-name-part-type="class">Insecta</tp:taxon-name-part></tp:taxon-name>: <tp:taxon-name><tp:taxon-name-part taxon-name-part-type="suborder">Homoptera</tp:taxon-name-part></tp:taxon-name>: <tp:taxon-name><tp:taxon-name-part taxon-name-part-type="superfamily">Coccoidea</tp:taxon-name-part></tp:taxon-name>) (Contrib. No. 77).</article-title> <source>Microentomology</source> <volume>17</volume>: <fpage>17</fpage>–<lpage>32</lpage>.</mixed-citation></ref><ref id="B15"><mixed-citation xmlns:xlink="http://www.w3.org/1999/xlink" xlink:type="simple">
          <person-group><name name-style="western"><surname>Williams</surname><given-names>DJ</given-names></name></person-group> (<year>1963</year>) <article-title>Synoptic revisions of I. <italic><tp:taxon-name><tp:taxon-name-part taxon-name-part-type="genus">Lindingaspis</tp:taxon-name-part></tp:taxon-name></italic> and II. <italic><tp:taxon-name><tp:taxon-name-part taxon-name-part-type="genus">Andaspis</tp:taxon-name-part></tp:taxon-name></italic> with two new allied genera (<tp:taxon-name><tp:taxon-name-part taxon-name-part-type="order">Hemiptera</tp:taxon-name-part></tp:taxon-name>: <tp:taxon-name><tp:taxon-name-part taxon-name-part-type="superfamily">Coccoidea</tp:taxon-name-part></tp:taxon-name>).</article-title> <source>Bulletin of the British Museum</source> <volume>15</volume>: <fpage>3</fpage>–<lpage>31</lpage>.</mixed-citation></ref><ref id="B14"><mixed-citation xmlns:xlink="http://www.w3.org/1999/xlink" xlink:type="simple">
          <person-group><name name-style="western"><surname>Takagi</surname><given-names>S</given-names></name></person-group> (<year>1970</year>) <article-title><tp:taxon-name><tp:taxon-name-part taxon-name-part-type="family">Diaspididae</tp:taxon-name-part></tp:taxon-name> of Taiwan based on material collected in connection with the Japan-U.S. Co-operative Science Programme, 1965 (<tp:taxon-name><tp:taxon-name-part taxon-name-part-type="suborder">Homoptera</tp:taxon-name-part></tp:taxon-name>: <tp:taxon-name><tp:taxon-name-part taxon-name-part-type="superfamily">Coccoidea</tp:taxon-name-part></tp:taxon-name>) Part II.</article-title> <source><tp:taxon-name><tp:taxon-name-part taxon-name-part-type="class">Insecta</tp:taxon-name-part></tp:taxon-name> Matsumurana</source> <volume>33</volume>: <fpage>1</fpage>–<lpage>142</lpage>.</mixed-citation></ref><ref id="B16"><mixed-citation xmlns:xlink="http://www.w3.org/1999/xlink" xlink:type="simple">
          <person-group><name name-style="western"><surname>Williams</surname><given-names>DJ</given-names></name><name name-style="western"><surname>Watson</surname><given-names>GW</given-names></name></person-group> (<year>1988</year>) <source>The Scale Insects of the Tropical South Pacific Region. Pt. 1: The Armoured Scales (<tp:taxon-name><tp:taxon-name-part taxon-name-part-type="family">Diaspididae</tp:taxon-name-part></tp:taxon-name>).</source> <publisher-name>CAB International</publisher-name>, <publisher-loc>Wallingford</publisher-loc>, <size units="page">290 pp</size>.</mixed-citation></ref><ref id="B13"><mixed-citation xmlns:xlink="http://www.w3.org/1999/xlink" xlink:type="simple">
          <person-group><name name-style="western"><surname>Takagi</surname><given-names>S</given-names></name><name name-style="western"><surname>Kawai</surname><given-names>S</given-names></name></person-group> (<year>1966</year>) <article-title>Some <tp:taxon-name><tp:taxon-name-part taxon-name-part-type="family">Diaspididae</tp:taxon-name-part></tp:taxon-name> of Japan (<tp:taxon-name><tp:taxon-name-part taxon-name-part-type="suborder">Homoptera</tp:taxon-name-part></tp:taxon-name>: <tp:taxon-name><tp:taxon-name-part taxon-name-part-type="superfamily">Coccoidea</tp:taxon-name-part></tp:taxon-name>).</article-title> <source><tp:taxon-name><tp:taxon-name-part taxon-name-part-type="class">Insecta</tp:taxon-name-part></tp:taxon-name> Matsumurana</source> <volume>28</volume>: <fpage>93</fpage>–<lpage>119</lpage>.</mixed-citation></ref></ref-list></tp:taxon-treatment>
