# Supplementary material for: Five new species of the armored scale genus Andaspis MacGillivray (Hemiptera, Coccomorpha, Diaspididae) from New Caledonia
Source: Zookeys. 2017 Aug 22;(693):17–31. doi: 10.3897/zookeys.693.13074 (PMC5672737; doi:10.3897/zookeys.693.13074)
Supplement: XML Treatment for Andaspis conica [file zookeys.693.13074-treatment3.xml]

<!DOCTYPE tp:taxon-treatment
  PUBLIC "-//TaxonX//DTD Taxonomic Treatment Publishing DTD v0 20100105//EN" "tax-treatment-NSO.dtd">
<tp:taxon-treatment xmlns:tp="http://www.plazi.org/taxpub"><tp:treatment-meta><kwd-group><label>Taxon classification</label><kwd><named-content xmlns:xlink="http://www.w3.org/1999/xlink" content-type="kingdom">Animalia</named-content></kwd><kwd><named-content xmlns:xlink="http://www.w3.org/1999/xlink" content-type="order">Hemiptera</named-content></kwd><kwd><named-content xmlns:xlink="http://www.w3.org/1999/xlink" content-type="family">Diaspididae</named-content></kwd></kwd-group><mixed-citation publication-type="journal"><person-group><name><surname>Hamilton</surname><given-names>Fredericka B.</given-names></name><name><surname>Williams</surname><given-names>Douglas J.</given-names></name><name><surname>Hardy</surname><given-names>Nate B.</given-names></name></person-group><article-title>Five new species of the armored scale genus <italic><tp:taxon-name><tp:taxon-name-part taxon-name-part-type="genus" reg="Andaspis">Andaspis</tp:taxon-name-part></tp:taxon-name></italic> MacGillivray (<tp:taxon-name><tp:taxon-name-part taxon-name-part-type="order">Hemiptera</tp:taxon-name-part></tp:taxon-name>, <tp:taxon-name><tp:taxon-name-part taxon-name-part-type="above-genus">Coccomorpha</tp:taxon-name-part></tp:taxon-name>, <tp:taxon-name><tp:taxon-name-part taxon-name-part-type="family">Diaspididae</tp:taxon-name-part></tp:taxon-name>) from New Caledonia</article-title><source>Zookeys</source><day>22</day><month>8</month><year>2017</year><volume>2017</volume><issue>693</issue><fpage>17</fpage><lpage>31</lpage><pub-id pub-id-type="doi">10.3897/zookeys.693.13074</pub-id></mixed-citation></tp:treatment-meta><tp:nomenclature><tp:taxon-name>
            <tp:taxon-name-part taxon-name-part-type="genus" reg="Andaspis">Andaspis</tp:taxon-name-part>
            <tp:taxon-name-part taxon-name-part-type="species" reg="conica">conica</tp:taxon-name-part>
            <object-id xmlns:xlink="http://www.w3.org/1999/xlink" content-type="zoobank" xlink:type="simple">http://zoobank.org/F31D9577-607E-4E92-9F0E-E24418422622</object-id>
          </tp:taxon-name><tp:taxon-authority>Hamilton &amp; Williams</tp:taxon-authority><tp:taxon-status xmlns:xlink="http://www.w3.org/1999/xlink" xlink:type="simple">sp. n.</tp:taxon-status><xref ref-type="fig" rid="F2">Figures 7–11</xref><!--PageBreak--></tp:nomenclature><tp:treatment-sec sec-type="material" id="SECID0EWAAE"><title>Material examined.</title><p>Holotype: adult female, slide-mounted. Original label: “New Caledonia, Rivière Bleue, <italic><tp:taxon-name><tp:taxon-name-part taxon-name-part-type="genus" reg="Nothofagus">Nothofagus</tp:taxon-name-part> <tp:taxon-name-part taxon-name-part-type="species" reg="codonandra">codonandra</tp:taxon-name-part></tp:taxon-name></italic>, J.S. Dugdale, 10.x.1978, <italic><tp:taxon-name><tp:taxon-name-part taxon-name-part-type="genus" reg="Andaspis">Andaspis</tp:taxon-name-part></tp:taxon-name></italic>” (handwritten in black ink). Deposited at <named-content xmlns:xlink="http://www.w3.org/1999/xlink" content-type="dwc:institutional_code" xlink:type="simple">BMNH</named-content>.</p><p>Paratypes: 13 adult females. Same data as holotype. Deposited at <named-content xmlns:xlink="http://www.w3.org/1999/xlink" content-type="dwc:institutional_code" xlink:type="simple">BMNH</named-content> and <abbrev xmlns:xlink="http://www.w3.org/1999/xlink" content-type="institution" xlink:title="National Museum of Natural History, Beltsville, MD" id="ABBRID0E1BAE" xlink:type="simple">NMNH</abbrev>.</p></tp:treatment-sec><tp:treatment-sec sec-type="description" id="SECID0E6BAE"><title>Description.</title><p>
            <bold>Adult female.</bold> Slide-mounted adult female 0.88–1.52 mm long; 0.42–0.54 mm wide. Body outline fusiform, derm membranous except for pygidium. <!--PageBreak--><!--PageBreak-->Each antenna with four setae. Anterior spiracles each with 1 or 2 disc pores, each about 3 µm in diameter, trilocular; posterior spiracles lacking pores. Anterior abdominal segments well-developed with convex margins; tooth-like tubercles present on margins of segments 1, 3, and 4. In addition to those on pygidium, a pair of gland spines present along lateral margins of abdominal segment 4.</p><p>Pygidium with well-developed median lobes, approximately triangular in shape. Two short gland spines present between median lobes, extending almost halfway down lobes. Each median lobe with a transversal paraphysis arising from each basal angle, inner ends almost touching; a short sclerosis arising from inner basal angle, and a longer club-like sclerosis extending from lateral basal angle of each median lobe. Second lobes present; each with a short pyriform sclerosis near base. Eleven gland spines present on each lateral margin of pygidium, each gland spine with a long microduct, about 45 µm. Marginal setae each about 12 µm in length, setae on abdominal segment 7 shorter, each about 9 µm long. Macroducts on pygidium restricted to margin and submargin. Four marginal macroducts and one smaller, narrower submarginal macroduct located on each side of dorsum. Macroduct openings almost vertical to margin, narrowly oval, each about 11 µm long × 3 µm wide, except for a very narrow submarginal macroduct located on abdominal segment 7 with an opening 9 µm long × 2 µm wide. Perivulvar pores absent. Identity of dark-rimmed circular structures on venter and dorsum of pygidium near vulva unknown and they could be orifices of pores or setal sockets.</p><fig id="F2" position="float" orientation="portrait"><label>Figure 7–11.</label><caption><p>
                <italic><tp:taxon-name><tp:taxon-name-part taxon-name-part-type="genus" reg="Andaspis">Andaspis</tp:taxon-name-part> <tp:taxon-name-part taxon-name-part-type="species" reg="conica">conica</tp:taxon-name-part></tp:taxon-name></italic> Hamilton and Williams, sp. n., adult female; <bold>7</bold> whole body <bold>8</bold> antenna <bold>9</bold> anterior spiracle <bold>10</bold> microduct <bold>11</bold> pygidium.</p></caption><graphic xmlns:xlink="http://www.w3.org/1999/xlink" xlink:href="zookeys-693-017-g002.jpg" position="float" orientation="portrait" xlink:type="simple" id="oo_151654.jpg"/></fig></tp:treatment-sec><tp:treatment-sec sec-type="remarks" id="SECID0ENDAE"><title>Remarks.</title><p>The adult female of this species most resembles that of <italic><tp:taxon-name><tp:taxon-name-part taxon-name-part-type="genus" reg="Andaspis">Andaspis</tp:taxon-name-part> <tp:taxon-name-part taxon-name-part-type="species" reg="kazimiae">kazimiae</tp:taxon-name-part></tp:taxon-name></italic> Williams, 1963, a species known to occur in Pakistan. Adult females of the two species share four marginal macroducts located on the dorsum and have a second lobe. This species differs from <italic><tp:taxon-name><tp:taxon-name-part taxon-name-part-type="genus" reg="Andaspis">A.</tp:taxon-name-part> <tp:taxon-name-part taxon-name-part-type="species" reg="kazimiae">kazimiae</tp:taxon-name-part></tp:taxon-name></italic> by the following characters (those for <italic><tp:taxon-name><tp:taxon-name-part taxon-name-part-type="genus" reg="Andaspis">A.</tp:taxon-name-part> <tp:taxon-name-part taxon-name-part-type="species" reg="kazimiae">kazimiae</tp:taxon-name-part></tp:taxon-name></italic> in parentheses): a pair of scleroses located above each median lobe (scleroses absent above each median lobe), second lobe with pyriform sclerosis near base (second lobe without pyriform sclerosis near base), lacking perivulvar pores (three groups of perivulvar pores), and antennae with four setae (antennae with two setae).</p></tp:treatment-sec><tp:treatment-sec sec-type="etymology" id="SECID0EUEAE"><title>Etymology.</title><p>The specific epithet <italic><tp:taxon-name><tp:taxon-name-part taxon-name-part-type="species" reg="conica">conica</tp:taxon-name-part></tp:taxon-name></italic> is the Latin feminine adjective meaning conical and refers to the conical head.</p></tp:treatment-sec></tp:taxon-treatment>
