# Supplementary material for: Five new species of the armored scale genus Andaspis MacGillivray (Hemiptera, Coccomorpha, Diaspididae) from New Caledonia
Source: Zookeys. 2017 Aug 22;(693):17–31. doi: 10.3897/zookeys.693.13074 (PMC5672737; doi:10.3897/zookeys.693.13074)
Supplement: XML Treatment for Andaspis novaecaledoniae [file zookeys.693.13074-treatment5.xml]

<!DOCTYPE tp:taxon-treatment
  PUBLIC "-//TaxonX//DTD Taxonomic Treatment Publishing DTD v0 20100105//EN" "tax-treatment-NSO.dtd">
<tp:taxon-treatment xmlns:tp="http://www.plazi.org/taxpub"><tp:treatment-meta><kwd-group><label>Taxon classification</label><kwd><named-content xmlns:xlink="http://www.w3.org/1999/xlink" content-type="kingdom">Animalia</named-content></kwd><kwd><named-content xmlns:xlink="http://www.w3.org/1999/xlink" content-type="order">Hemiptera</named-content></kwd><kwd><named-content xmlns:xlink="http://www.w3.org/1999/xlink" content-type="family">Diaspididae</named-content></kwd></kwd-group><mixed-citation publication-type="journal"><person-group><name><surname>Hamilton</surname><given-names>Fredericka B.</given-names></name><name><surname>Williams</surname><given-names>Douglas J.</given-names></name><name><surname>Hardy</surname><given-names>Nate B.</given-names></name></person-group><article-title>Five new species of the armored scale genus <italic><tp:taxon-name><tp:taxon-name-part taxon-name-part-type="genus" reg="Andaspis">Andaspis</tp:taxon-name-part></tp:taxon-name></italic> MacGillivray (<tp:taxon-name><tp:taxon-name-part taxon-name-part-type="order">Hemiptera</tp:taxon-name-part></tp:taxon-name>, <tp:taxon-name><tp:taxon-name-part taxon-name-part-type="above-genus">Coccomorpha</tp:taxon-name-part></tp:taxon-name>, <tp:taxon-name><tp:taxon-name-part taxon-name-part-type="family">Diaspididae</tp:taxon-name-part></tp:taxon-name>) from New Caledonia</article-title><source>Zookeys</source><day>22</day><month>8</month><year>2017</year><volume>2017</volume><issue>693</issue><fpage>17</fpage><lpage>31</lpage><pub-id pub-id-type="doi">10.3897/zookeys.693.13074</pub-id></mixed-citation></tp:treatment-meta><tp:nomenclature><tp:taxon-name>
            <tp:taxon-name-part taxon-name-part-type="genus" reg="Andaspis">Andaspis</tp:taxon-name-part>
            <tp:taxon-name-part taxon-name-part-type="species" reg="novaecaledoniae">novaecaledoniae</tp:taxon-name-part>
            <object-id xmlns:xlink="http://www.w3.org/1999/xlink" content-type="zoobank" xlink:type="simple">http://zoobank.org/5368CA1F-D60B-49FC-A36B-4BCB2BC8144C</object-id>
          </tp:taxon-name><tp:taxon-authority>Hamilton &amp; Williams</tp:taxon-authority><tp:taxon-status xmlns:xlink="http://www.w3.org/1999/xlink" xlink:type="simple">sp. n.</tp:taxon-status><xref ref-type="fig" rid="F4">Figures 17–22</xref><!--PageBreak--><!--PageBreak--></tp:nomenclature><tp:treatment-sec sec-type="material" id="SECID0EIMAE"><title>Material examined.</title><p>Holotype: adult female, slide-mounted. Original label: “New Caledonia, Rivière Bleue, <italic><tp:taxon-name><tp:taxon-name-part taxon-name-part-type="genus" reg="Nothofagus">Nothofagus</tp:taxon-name-part> <tp:taxon-name-part taxon-name-part-type="species" reg="codonandra">codonandra</tp:taxon-name-part></tp:taxon-name></italic>, J.S. Dugdale, 10.x.1978, <italic><tp:taxon-name><tp:taxon-name-part taxon-name-part-type="genus" reg="Andaspis">Andaspis</tp:taxon-name-part></tp:taxon-name></italic>” (handwritten in black ink). Deposited at <named-content xmlns:xlink="http://www.w3.org/1999/xlink" content-type="dwc:institutional_code" xlink:type="simple">BMNH</named-content>.</p><!--PageBreak--><!--PageBreak--><p>Paratypes: 21 adult females. New Caledonia: Rivière Bleue and Mt. Mou. Collected on <italic><tp:taxon-name><tp:taxon-name-part taxon-name-part-type="genus" reg="Nothofagus">Nothofagus</tp:taxon-name-part> <tp:taxon-name-part taxon-name-part-type="species" reg="baumanii">baumanii</tp:taxon-name-part></tp:taxon-name></italic> and <italic><tp:taxon-name><tp:taxon-name-part taxon-name-part-type="genus" reg="Nothofagus">N.</tp:taxon-name-part> <tp:taxon-name-part taxon-name-part-type="species" reg="codonandra">codonandra</tp:taxon-name-part></tp:taxon-name></italic>, J.S. Dugdale and P.N. Johnson, 10.x.1978 and 2.xi.1978. Deposited at <named-content xmlns:xlink="http://www.w3.org/1999/xlink" content-type="dwc:institutional_code" xlink:type="simple">BMNH</named-content> and <abbrev xmlns:xlink="http://www.w3.org/1999/xlink" content-type="institution" xlink:title="National Museum of Natural History, Beltsville, MD" id="ABBRID0EEOAE" xlink:type="simple">NMNH</abbrev>.</p></tp:treatment-sec><tp:treatment-sec sec-type="description" id="SECID0EJOAE"><title>Description.</title><p>
            <bold>Adult female.</bold> Slide-mounted adult female 0.84–1.46 mm long; widest at first abdominal segment, 0.52–0.84 mm. Body outline oval or oblong, derm membranous except for pygidium. Each antenna with three setae. Anterior spiracles each with 1–4 disc pores, each about 5 µm in diameter, trilocular; posterior spiracles lacking pores. Anterior abdominal segments well-developed with convex margins; tooth-like tubercles present on segments 1, 3, and 4. In addition to those on pygidium, gland spines present along margins of abdominal segments 3 and 4. Many microducts distributed along margins and submargins of thorax and abdomen on both venter and dorsum, plus several on head.</p><p>Pygidium with well-developed median lobes, each approximately triangular in shape. Two short gland spines present between median lobes, extending almost halfway down lobes. Each median lobe with a paraphysis arising from outer angle of lobe and another arising from inner basal angle of lobe, both paraphyses often pointing medially with inner ends almost touching. A short sclerosis arising from inner basal part of lobe and a longer club-like sclerosis extending from lateral half. Second lobes present; short and pointed, each with a short sclerosis arising from base. Eight gland spines present along margin of each side of pygidium, each with a long microduct, about 90 µm in length. Marginal setae each about 16 µm long, setae on abdominal segment 7 shorter, about 13 µm long. Macroducts on pygidium restricted to margin and submargin. Five marginal macroducts located on each side of dorsum and two on venter. Macroduct openings narrowly oval, almost perpendicular to margin, each about 13 µm long × 3 µm wide. Each macroduct located on segment 7 with much narrower opening compared to others, about 8 µm long × 2 µm wide. Two narrower submarginal macroducts located posterior to macroducts on dorsum on segments 6 and 7, each opening about 6 µm long × 3 µm wide. Perivulvar pores absent. Identity of dark-rimmed circular structures on venter and dorsum of pygidium near vulva unknown and they could be orifices of pores or setal sockets.</p><fig id="F4" position="float" orientation="portrait"><label>Figure 17–22.</label><caption><p>
                <italic><tp:taxon-name><tp:taxon-name-part taxon-name-part-type="genus" reg="Andaspis">Andaspis</tp:taxon-name-part> <tp:taxon-name-part taxon-name-part-type="species" reg="novaecaledoniae">novaecaledoniae</tp:taxon-name-part></tp:taxon-name></italic> Hamilton and Williams, sp. n., adult female; <bold>17</bold> whole body <bold>18</bold> antenna <bold>19</bold> anterior spiracle <bold>20</bold> microduct <bold>21</bold> macroduct <bold>22</bold> pygidium.</p></caption><graphic xmlns:xlink="http://www.w3.org/1999/xlink" xlink:href="zookeys-693-017-g004.jpg" position="float" orientation="portrait" xlink:type="simple" id="oo_151656.jpg"/></fig></tp:treatment-sec><tp:treatment-sec sec-type="remarks" id="SECID0EWPAE"><title>Remarks.</title><p>The adult female of this species is different from those of all other species in the genus described so far, in having two marginal macroducts located on the venter. Similarly, <italic><tp:taxon-name><tp:taxon-name-part taxon-name-part-type="genus" reg="Andaspis">A.</tp:taxon-name-part> <tp:taxon-name-part taxon-name-part-type="species" reg="ornata">ornata</tp:taxon-name-part></tp:taxon-name></italic> sp. n. has nine marginal macroducts located on the venter. However, this species is somewhat similar to <italic><tp:taxon-name><tp:taxon-name-part taxon-name-part-type="genus" reg="Andaspis">Andaspis</tp:taxon-name-part> <tp:taxon-name-part taxon-name-part-type="species" reg="tokyoensis">tokyoensis</tp:taxon-name-part></tp:taxon-name></italic> Takagi and Kawai, 1966, a species known to occur in Japan. Adult females of <italic><tp:taxon-name><tp:taxon-name-part taxon-name-part-type="genus" reg="Andaspis">A.</tp:taxon-name-part> <tp:taxon-name-part taxon-name-part-type="species" reg="novaecaledoniae">novaecaledoniae</tp:taxon-name-part></tp:taxon-name></italic> and <italic><tp:taxon-name><tp:taxon-name-part taxon-name-part-type="genus" reg="Andaspis">A.</tp:taxon-name-part> <tp:taxon-name-part taxon-name-part-type="species" reg="tokyoensis">tokyoensis</tp:taxon-name-part></tp:taxon-name></italic> share well-developed lateral lobes on the abdomen, a club-shaped sclerosis arising from each median lobe, a narrow macroduct located on abdominal segment 7, and a sclerosis located anterolateral to each median lobe. This species differs from <italic><tp:taxon-name><tp:taxon-name-part taxon-name-part-type="genus" reg="Andaspis">A.</tp:taxon-name-part> <tp:taxon-name-part taxon-name-part-type="species" reg="tokyoensis">tokyoensis</tp:taxon-name-part></tp:taxon-name></italic> by the following characters (those for <italic><tp:taxon-name><tp:taxon-name-part taxon-name-part-type="genus" reg="Andaspis">A.</tp:taxon-name-part> <tp:taxon-name-part taxon-name-part-type="species" reg="tokyoensis">tokyoensis</tp:taxon-name-part></tp:taxon-name></italic> in parentheses): two scleroses located above each median lobe (one sclerosis located above each median lobe), five marginal macroducts and two submarginal macroducts located on the dorsum (six marginal macroducts and one submarginal macroduct located on the dorsum), lacking perivulvar pores (three groups of perivulvar pores), and antennae with three setae (antennae with two setae).</p></tp:treatment-sec><tp:treatment-sec sec-type="etymology" id="SECID0E5RAE"><title>Etymology.</title><p>The specific epithet is taken from the latinized name of the country in which it occurs meaning “of New Caledonia”.</p><!--PageBreak--></tp:treatment-sec></tp:taxon-treatment>
