# Supplementary material for: Five new species of the armored scale genus Andaspis MacGillivray (Hemiptera, Coccomorpha, Diaspididae) from New Caledonia
Source: Zookeys. 2017 Aug 22;(693):17–31. doi: 10.3897/zookeys.693.13074 (PMC5672737; doi:10.3897/zookeys.693.13074)
Supplement: XML Treatment for Andaspis ornata [file zookeys.693.13074-treatment6.xml]

<!DOCTYPE tp:taxon-treatment
  PUBLIC "-//TaxonX//DTD Taxonomic Treatment Publishing DTD v0 20100105//EN" "tax-treatment-NSO.dtd">
<tp:taxon-treatment xmlns:tp="http://www.plazi.org/taxpub"><tp:treatment-meta><kwd-group><label>Taxon classification</label><kwd><named-content xmlns:xlink="http://www.w3.org/1999/xlink" content-type="kingdom">Animalia</named-content></kwd><kwd><named-content xmlns:xlink="http://www.w3.org/1999/xlink" content-type="order">Hemiptera</named-content></kwd><kwd><named-content xmlns:xlink="http://www.w3.org/1999/xlink" content-type="family">Diaspididae</named-content></kwd></kwd-group><mixed-citation publication-type="journal"><person-group><name><surname>Hamilton</surname><given-names>Fredericka B.</given-names></name><name><surname>Williams</surname><given-names>Douglas J.</given-names></name><name><surname>Hardy</surname><given-names>Nate B.</given-names></name></person-group><article-title>Five new species of the armored scale genus <italic><tp:taxon-name><tp:taxon-name-part taxon-name-part-type="genus" reg="Andaspis">Andaspis</tp:taxon-name-part></tp:taxon-name></italic> MacGillivray (<tp:taxon-name><tp:taxon-name-part taxon-name-part-type="order">Hemiptera</tp:taxon-name-part></tp:taxon-name>, <tp:taxon-name><tp:taxon-name-part taxon-name-part-type="above-genus">Coccomorpha</tp:taxon-name-part></tp:taxon-name>, <tp:taxon-name><tp:taxon-name-part taxon-name-part-type="family">Diaspididae</tp:taxon-name-part></tp:taxon-name>) from New Caledonia</article-title><source>Zookeys</source><day>22</day><month>8</month><year>2017</year><volume>2017</volume><issue>693</issue><fpage>17</fpage><lpage>31</lpage><pub-id pub-id-type="doi">10.3897/zookeys.693.13074</pub-id></mixed-citation></tp:treatment-meta><tp:nomenclature><tp:taxon-name>
            <tp:taxon-name-part taxon-name-part-type="genus" reg="Andaspis">Andaspis</tp:taxon-name-part>
            <tp:taxon-name-part taxon-name-part-type="species" reg="ornata">ornata</tp:taxon-name-part>
            <object-id xmlns:xlink="http://www.w3.org/1999/xlink" content-type="zoobank" xlink:type="simple">http://zoobank.org/F90EFDEA-5B2C-437E-8419-065C50C6AF65</object-id>
          </tp:taxon-name><tp:taxon-authority>Hamilton &amp; Williams</tp:taxon-authority><tp:taxon-status xmlns:xlink="http://www.w3.org/1999/xlink" xlink:type="simple">sp. n.</tp:taxon-status><xref ref-type="fig" rid="F5">Figures 23–29</xref></tp:nomenclature><tp:treatment-sec sec-type="material" id="SECID0ERTAE"><title>Material examined.</title><p>Holotype: adult female, slide-mounted. Original label: “New Caledonia, Mt. Mou, <italic><tp:taxon-name><tp:taxon-name-part taxon-name-part-type="genus" reg="Nothofagus">Nothofagus</tp:taxon-name-part> <tp:taxon-name-part taxon-name-part-type="species" reg="baumanii">baumanii</tp:taxon-name-part></tp:taxon-name></italic> twigs, P.N. Johnson, 2.xi.1978, <italic><tp:taxon-name><tp:taxon-name-part taxon-name-part-type="genus" reg="Andaspis">Andaspis</tp:taxon-name-part></tp:taxon-name></italic>” (handwritten in black ink). Deposited at <named-content xmlns:xlink="http://www.w3.org/1999/xlink" content-type="dwc:institutional_code" xlink:type="simple">BMNH</named-content>.</p><p>Paratypes: 2 adult females. Same data as holotype. Deposited at <named-content xmlns:xlink="http://www.w3.org/1999/xlink" content-type="dwc:institutional_code" xlink:type="simple">BMNH</named-content> and <abbrev xmlns:xlink="http://www.w3.org/1999/xlink" content-type="institution" xlink:title="National Museum of Natural History, Beltsville, MD" id="ABBRID0EVUAE" xlink:type="simple">NMNH</abbrev>.</p></tp:treatment-sec><tp:treatment-sec sec-type="description" id="SECID0E1UAE"><title>Description.</title><p>
            <bold>Adult female.</bold> Slide-mounted adult female 1.36–2.72 mm long; widest at mesothorax, 0.90–1.67 mm. Body outline obovate, derm membranous except for pygidium. Each antenna with four setae. Anterior spiracles each with 1–2 disc pores, each about 4 µm in diameter, indistinguishable number of loculi; posterior spiracles lacking pores. A prominent cicatrix located on each side of mesothorax on dorsal side of body. Anterior abdominal segments well-developed with convex margins; tooth-like tubercles present on margins of segments 1, 3, and 4. In addition to gland spines on pygidium, gland spines also present along the margins of abdominal segments 3 and 4. Many microducts located on the dorsum of the metathorax and abdominal segments 1, 2, 3, and 4. Short macroducts present along margins of venter.</p><p>Pygidium considerably shorter and narrower in comparison to rest of body, with well-developed median lobes that are approximately triangular in shape. Two short gland spines present between median lobes. Each median lobe with a paraphysis arising from inner and outer basal angles, ends almost touching. Each median lobe with a short medial sclerosis arising from inner basal angle and a longer club-like sclerosis extending from lateral basal angle. Second lobes present, rounded, much smaller than median lobes, each with a short basal sclerosis. Third lobes short and rounded, each with a short sclerotized area extending along margin. Eight gland spines present along the margin of each side of the pygidium, each gland spine with a long microduct, about 35 µm. Marginal setae on pygidium each about 20 µm in length, setae on abdominal segment 7 shorter, about 15 µm long. Macroducts on pygidium restricted to margin and submargin. Five marginal macroducts and one smaller and narrower submarginal macroduct located on each side of the dorsum; macroduct openings on dorsum narrowly oval, each about 8 µm long × 4 µm wide. Nine marginal macroducts located on each side of the venter; openings of marginal macroducts on venter slightly larger and nearly circular in shape, about 9 µm long × 7 µm wide. Anal opening in the adult female of this species is placed close to pygidium apex. Apex of pygidium to anal opening about 53 µm; apex of pygidium to vulva about 213 µm. Perivulvar pores absent. Identity of dark-rimmed circular structures on venter and dorsum of pygidium near vulva unknown and they could be orifices of pores or setal sockets.</p><fig id="F5" position="float" orientation="portrait"><label>Figure 23–29.</label><caption><p>
                <italic><tp:taxon-name><tp:taxon-name-part taxon-name-part-type="genus" reg="Andaspis">Andaspis</tp:taxon-name-part> <tp:taxon-name-part taxon-name-part-type="species" reg="ornata">ornata</tp:taxon-name-part></tp:taxon-name></italic> Hamilton and Williams, sp. n., adult female; <bold>23</bold> whole body <bold>24</bold> antenna <bold>25</bold> anterior spiracle <bold>26</bold> cicatrix <bold>27</bold> microduct <bold>28</bold> macroduct <bold>29</bold> pygidium.</p></caption><graphic xmlns:xlink="http://www.w3.org/1999/xlink" xlink:href="zookeys-693-017-g005.jpg" position="float" orientation="portrait" xlink:type="simple" id="oo_151657.jpg"/></fig></tp:treatment-sec><tp:treatment-sec sec-type="remarks" id="SECID0EJWAE"><title>Remarks.</title><p>The adult females of this species are different from all other species in the genus described so far, in having nine marginal macroducts located on the venter <!--PageBreak--><!--PageBreak-->of the pygidium. This species is somewhat similar to <italic><tp:taxon-name><tp:taxon-name-part taxon-name-part-type="genus" reg="Andaspis">Andaspis</tp:taxon-name-part> <tp:taxon-name-part taxon-name-part-type="species" reg="retrusa">retrusa</tp:taxon-name-part></tp:taxon-name></italic> Williams, 1963, a species known to occur in India. Adult females of the two species have microducts present in groups across the body surface and have a second lobe. This species differs from <italic><tp:taxon-name><tp:taxon-name-part taxon-name-part-type="genus" reg="Andaspis">A.</tp:taxon-name-part> <tp:taxon-name-part taxon-name-part-type="species" reg="retrusa">retrusa</tp:taxon-name-part></tp:taxon-name></italic> by the following characters (those for <italic><tp:taxon-name><tp:taxon-name-part taxon-name-part-type="genus" reg="Andaspis">A.</tp:taxon-name-part> <tp:taxon-name-part taxon-name-part-type="species" reg="retrusa">retrusa</tp:taxon-name-part></tp:taxon-name></italic> in parentheses): five marginal macroducts on the dorsum (four marginal macroducts on the dorsum), one submarginal macroduct on the dorsum (numerous dorsal ducts on the dorsum), two scleroses arising from each median lobe (no scleroses arising from each median lobe), lacking perivulvar pores (five groups of perivulvar pores), and antennae with four setae (antennae with three setae).</p></tp:treatment-sec><tp:treatment-sec sec-type="etymology" id="SECID0ETXAE"><title>Etymology.</title><p>The specific epithet <italic><tp:taxon-name><tp:taxon-name-part taxon-name-part-type="species" reg="ornata">ornata</tp:taxon-name-part></tp:taxon-name></italic> is the Latin feminine adjective meaning ornate and refers to the many marginal macroducts located on the pygidium.</p></tp:treatment-sec></tp:taxon-treatment>
